# Supplementary material for: Meiotic double-strand break repair DNA synthesis tracts in Arabidopsis thaliana
Source: PLoS Genet. 2024 Jul 16;20(7):e1011197. doi: 10.1371/journal.pgen.1011197 (PMC11280534; doi:10.1371/journal.pgen.1011197)
Supplement: S1 Data — (XLSX) [file pgen.1011197.s005.xlsx]

## Sheet: Fig 4 WT vs spo11 EdU
Hernandez et al.
EdU foci per meiosis counts (Figure 4)
	WT	spo11			WT	spo11
Snap-17-Airyscan Processing-11.2 (Diplotene)	454			Number of values	45	35
Snap-39-Airyscan Processing-19.2	263
Snap-38-Airyscan Processing-18.2	340			Minimum	263	13
Snap-37-Airyscan Processing-17.2	392			Maximum	510	96
Snap-36-Airyscan Processing-16.2	369			Range	247	83
Snap-35-Airyscan Processing-15.2	348
Snap-34-Airyscan Processing-14.2	465			Mean	409.5	39.2
Snap-32-Airyscan Processing-13.2	474			Std. Deviation	53.37	16.73
Snap-30-Airyscan Processing-11.2 (Diplotene)	470			Std. Error of Mean	7.956	2.827
Snap-28-Airyscan Processing-09.2 (Diplotene)	447
Snap-27-Airyscan Processing-08.2 (Diplotene)	492
Athaliana-wt_meiosis_EdU-red2_SIM1	403
Athaliana-wt_meiosis_EdU-red2_SIM2	355
Athaliana-wt_meiosis_EdU-red2_SIM3	329
Athaliana-wt_meiosis_EdU-red2_SIM4	423
Athaliana-wt_meiosis_EdU-red2_SIM5	427
Athaliana-wt_meiosis_EdU-red3_SIM	480
Athaliana-wt_meiosis_EdU-red5_SIM1	341
Athaliana-wt_meiosis_EdU-red5_SIM2	414
Athaliana-wt_meiosis_EdU-red5_SIM3	434
Athaliana-wt_meiosis_EdU-red5_SIM4	400
Snap-40-Airyscan Processing-02	510
Snap-42-Airyscan Processing-04_2	402
Snap-42-Airyscan Processing-04_2	437
Snap-43-Airyscan Processing-05_2	405
Snap-43-Airyscan Processing-05_3	379
Snap-43-Airyscan Processing-05_3	458
Snap-49-Airyscan Processing-09	462
Snap-50-Airyscan Processing-10	450
Snap-53-Airyscan Processing-13	404
Snap-58-Airyscan Processing-17	443
Snap-62-Airyscan Processing-21_2	420
Snap-62-Airyscan Processing-21_2	436
Snap-06-Airyscan Processing-01		96
Snap-08-Airyscan Processing-02		51
Snap-09-Airyscan Processing-03		45
Snap-10-Airyscan Processing-04_2		77
Snap-10-Airyscan Processing-04_2		37
Snap-24-Airyscan Processing-06		42
Snap-19-Airyscan Processing-11		27
Snap-08-Airyscan Processing-08		42
Snap-09-Airyscan Processing-09		13
Snap-10-Airyscan Processing-10		15
Snap-11-Airyscan Processing-11		30
Snap-15-Airyscan Processing-14		33
Snap-16-Airyscan Processing-15		46
Snap-17-Airyscan Processing-16		29
Snap-19-Airyscan Processing-18		24
Snap-24-Airyscan Processing-06		55
Snap-26-02-Airyscan Processing-02		40
Snap-26-03-Airyscan Processing-03		32
Snap-26-04-Airyscan Processing-04		26
Snap-26-05-Airyscan Processing-05		28
Snap-26-07-Airyscan Processing-07		24
Snap-26-08-Airyscan Processing-08		21
Snap-26-06-Airyscan Processing-06		44
Snap-26-09-Airyscan Processing-09		61
Snap-26-10-Airyscan Processing-10		47
Snap-26-12-Airyscan Processing-12		50
Snap-26-11-Airyscan Processing-11		43
Snap-11-Airyscan Processing-01		37
Snap-21-Airyscan Processing-03		32
Snap-22-Airyscan Processing-04		56
Snap-23-02-Airyscan Processing-05		50
Snap-25-05-Airyscan Processing-11		28
Snap-25-06-Airyscan Processing-12		28
Snap-25-07-Airyscan Processing-13		26
Snap-25-08-Airyscan Processing-14		37
Snap-174-Airyscan Processing-01	387
Snap-178-Airyscan Processing-04	361
Snap-187-Airyscan Processing-08	419
Snap-189-Airyscan Processing-09	323
Snap-191-Airyscan Processing-12	489
Snap-192-Airyscan Processing-13	369
Snap-195-Airyscan Processing-14	389
Snap-197-Airyscan Processing-16	344
Snap-198-Airyscan Processing-17	370
Snap-199-Airyscan Processing-18	364
Snap-201-Airyscan Processing-20	477
Snap-203-Airyscan Processing-22	410

## Sheet: Fig 6 EdU MLH1 colocalisation
Hernandez et al.
Colocalisation of MLH1 and EdU foci (Figure 6)
	WT + EdU	EdU foci	Mlh1 coloc	Mlh1 no coloc	Mlh1 adjacent			WT + EdU	EdU foci	Mlh1 coloc	Mlh1 no coloc	Mlh1 adjacent
New-03-Airyscan Processing-03	7	358	6	0	1		Number of values	29	29	29	29	29
New-05-Airyscan Processing-07	6	390	6	0	0
New-06-Airyscan Processing-08	7	353	7	0	0		Mean	7.86	377	7.55	0	0.345
New-07-Airyscan Processing-09	7	386	7	0	0		Std. Deviation	1.27	48.9	1.09	0	0.814
New-10-Airyscan Processing-12	7	349	7	0	0		Std. Error of Mean	0.237	9.08	0.202	0	0.151
New-11-Airyscan Processing-13	7	309	7	0	3
New-14-Airyscan Processing-16	11	377	8	0	0		Sum	228	10927	219	0	10
New-15-Airyscan Processing-17	7	371	7	0	0
New-16-Airyscan Processing-19	8	387	8	0	0
New-17-Airyscan Processing-20	7	396	7	0	0
New-18-Airyscan Processing-21	9	434	9	0	0
New-19-Airyscan Processing-22	6	388	6	0	0
New-22-Airyscan Processing-24	8	385	8	0	0
New-23-Airyscan Processing-25	8	395	8	0	0
New-26-Airyscan Processing-26	7	321	7	0	0
New-28-Airyscan Processing-28	7	417	8	0	0
New-29-Airyscan Processing-29	7	379	7	0	0
New-30-Airyscan Processing-30	9	368	9	0	0
New-31-Airyscan Processing-31	8	316	8	0	0
New-32-Airyscan Processing-32	7	391	7	0	0
New-33-Airyscan Processing-33	9	514	9	0	0
New-34-Airyscan Processing-34	7	324	7	0	0
New-35-Airyscan Processing-35	8	286	8	0	0
New-36-Airyscan Processing-36	11	487	10	0	1
New-37-Airyscan Processing-37	8	331	8	0	0
New-38-Airyscan Processing-38	8	346	7	0	1
New-39-Airyscan Processing-39	9	411	6	0	3
New-41-Airyscan Processing-41	10	403	10	0	0
New-42-Airyscan Processing-42	8	355	7	0	1
